# Supplementary material for: Morphometric and Nanomechanical Features of Platelets from Women with Early Pregnancy Loss Provide New Evidence of the Impact of Inherited Thrombophilia
Source: Int J Mol Sci. 2021 Jul 21;22(15):7778. doi: 10.3390/ijms22157778 (PMC8346153; doi:10.3390/ijms22157778)
Supplement: Supplementary file 1 [file ijms-22-07778-s001.zip]

Archive with 1 entries (1 files):
- ijms-1262782-supplementary.pdf
